# Supplementary material for: Increased C-Peptide Immunoreactivity in Insulin Autoimmune Syndrome (Hirata Disease) Due to High Molecular Weight Proinsulin
Source: Clin Chem. 2021 May 24;67(6):854–62. doi: 10.1093/clinchem/hvab043 (PMC8167340; doi:10.1093/clinchem/hvab043)
Supplement: hvab043_Supplementary_Data [file hvab043_supplementary_data.zip]

Archive with 3 entries (3 files):
- Supplemental Figure 3.TIF
- Supplemental Figure 2.TIF
- Supplemental Figure 1.TIF
